# Supplementary material for: Changes in Diversity and Community Composition of Root Endophytic Fungi Associated with Aristolochia chilensis along an Aridity Gradient in the Atacama Desert
Source: Plants (Basel). 2022 Jun 5;11(11):1511. doi: 10.3390/plants11111511 (PMC9182583; doi:10.3390/plants11111511)
Supplement: Supplementary file 1 [file plants-11-01511-s001.zip]

Archive with 1 entries (1 files):
- plants-1664881-SI.pdf
